# Supplementary material for: Erythema Protection Efficacy of Plant-Derivative Compounds in Mice Based on Narrow-Band Reflectance Spectroscopy Data
Source: Life (Basel). 2026 Jan 21;16(1):176. doi: 10.3390/life16010176 (PMC12842781; doi:10.3390/life16010176)
Supplement: Supplementary file 1 [file life-16-00176-s001.zip]

Archive with 1 entries (1 files):
- life-4091101-supplementary.pdf
